# Supplementary material for: Continuous Assessment of Mental Workload During Complex Human–Machine Interaction: Inferring Cognitive State from Signals External to the Operator
Source: Sensors (Basel). 2025 Jun 9;25(12):3624. doi: 10.3390/s25123624 (PMC12197284; doi:10.3390/s25123624)
Supplement: Supplementary file 1 [file sensors-25-03624-s001.zip]

Archive with 4 entries (3 files):
- sensors-3553722-supplementary/
- sensors-3553722-supplementary/Supplementary Materials - Features - Review.pdf
- sensors-3553722-supplementary/Supplementary Materials - Figures - Review.pdf
- sensors-3553722-supplementary/Supplementary Materials - Tables - Review.pdf
